# Supplementary material for: The DUF221 domain-containing (DDP) genes identification and expression analysis in tomato under abiotic and phytohormone stress
Source: GM Crops Food. 2021 Aug 11;12(1):586–99. doi: 10.1080/21645698.2021.1962207 (PMC8820248; doi:10.1080/21645698.2021.1962207)
Supplement: Supplemental Material [file KGMC_A_1962207_SM7381.zip]

Archive with 9 entries (8 files):
- supplementary/
- supplementary/Fig S1.tif
- supplementary/Table S1.xlsx
- supplementary/Table S2.docx
- supplementary/Table S3.docx
- supplementary/Table S4.docx
- supplementary/Table S5.docx
- supplementary/Table S6.docx
- supplementary/Table S7.docx
