# Supplementary material for: The DUF221 domain-containing (DDP) genes identification and expression analysis in tomato under abiotic and phytohormone stress
Source: GM Crops Food. 2021 Aug 11;12(1):586–99. doi: 10.1080/21645698.2021.1962207 (PMC8820248; doi:10.1080/21645698.2021.1962207)
Supplement: Supplemental Material [file KGMC_A_1962207_SM7381.zip › supplementary/Table S1.xlsx]

## Sheet: Table S1
Table S1. The protein sequences of Arabidospsis and tomato DDPs used in this study
Gene name	Gene ID	Protein Sequences
AtDDP1	AT1G10090	MDVSALLTSAGINIAICVVLVSLYSILRKQPANYCVYFGRLLSDGRVKRHDPRWYERFAPSPSWLVKAWETTEEEMLAAAGLDAVVFIRMVICSIRIFSIVAVVCLAFVLPVNYYGQKMEHKEVHLESLGVFTIENLNPRSRWLWVHCLSLYIISSAACALLYFEYKNIAKKRLAHISGSASKPSHFTVLIRAIPQSPDQSYSETVSKYFTNYYAPSYVSHLMVYRDGFIHRLMNETERMCQAIKHVSPDLSCNPSLKSCVLCGPAATNSFQIISNETDSVKGLELGELTLTTTEEERPVAFVFFKSRYDALVVSEVLQTPNPMLWVADLAPEPHDVHWRNLRIPYRQLWMRRIATLVGAIAFMFVFLFPVTFVQGLTQLPTLSKNFPFLKDLLNRRFM…
AtDDP2	AT1G11960	MATLGDIGVAAAINILTAIIFLLAFAILRIQPFNDRVYFPKWYLKGIRSSPLHSGALVSKFVNVNLGSYLRFLNWMPAALKMPEPELIDHAGLDSAVYLRIYLIGLKIFVPIALLAWSILVPVNWTSHGLQLAKLRNVTSSDIDKLSISNIENGSDRFWTHLVMAYAFTFWTCYVLMKEYEKVAAMRLAFLQNEQRRPDQFTVLVRNVPADPDESISDSVEHFFLVNHPDHYLTHQVVYNANDLAALVEQKKSTQNWLDYYQLKYTRNQEHKPRIKTGFLGLWGKKVDAIDHYIAEIEKLNEQIMEERKKVKKDDTSVMPAAFVSFKTRWGAAVSAQTQQSSDPTEWLTEWAPEAREVFWSNLAIPYVSLTVRRLIMHIAFFFLTFFFMIPIAFVQSLA…
AtDDP3	AT1G30360	MEFGSFLVSLGTSFVIFVILMLLFTWLSRKSGNAPIYYPNRILKGLEPWEGTSLTRNPFAWMREALTSSEQDVVNLSGVDTAVHFVFLSTVLGIFACSSLLLLPTLLPLAATDNNIKNTKNATDTTSKGTFSQLDNLSMANITKKSSRLWAFLGAVYWISLVTYFFLWKAYKHVSSLRAQALMSADVKPEQFAILVRDMPAPPDGQTQKEFIDSYFREIYPETFYRSLVATENSKVNKIWEKLEGYKKKLARAEAILAATNNRPTNKTGFCGLVGKQVDSIEYYTELINESVAKLETEQKAVLAEKQQTAAVVFFTTRVAAASAAQSLHCQMVDKWTVTEAPEPRQLLWQNLNIKLFSRIIRQYFIYFFVAVTILFYMIPIAFVSAITTLKNLQRIIPF…
AtDDP4	AT1G32090	MATLQDIGVSALINLFGAFLFLIAFAVLRIQPINDRVYFPKWYLTGERNSPRRSDRTLVGKFVNLNYKTYFTFLNWMPQAMKMSESEIIRHAGLDSAIFLRIYTLGLKIFAPVMVLALVVLVPVNVSSGTLFFLKKELVVSNIDKLSISNVQPKSSKFFFHIAVEYIFTFWACFMLYREYNNVAIMRLQYLASQRRRPEQFTVVVRNVPDMPGHSVPDTVDQFFKTNHPEHYLCHQAVYNANTYAKLVKQRAKLQRWFDYYVLKHQRNPHKQPTCRTGFLGLWGKRVDSIEYYKQQIKEFDHNMSLERQKVLKDSKLMLPVAFVSFDSRWGAAVCAQTQQSKNPTLWLTSSAPEPRDIYWQNLAIPFISLTIRKLVIGVSVFALVFFYMIPIAFVQSLA…
AtDDP5	AT1G58520	MEISALLTSAGINISICIVLLSLYSILRKQPANYCVYFGRRLVCGGARRYDPFWYERFVPSPSWLVKAWETSEDELLAAAGLDAVVFLRMVIFSIRIFFIVAVICIAFVLPVNYYGQPMVHKEIHLESSEVFTIENLKEGSKWLWVHCLALYIITSAACLLLYFEYSTIAKMRLGHITGCASKPSQFTVLIRAIPWSPEQSYSDTLSKFFTNYYSSSYVSHQMVYHNGIIQRLLRDAERMCQTLKHVSPEINCKPSLRPCTFCGGPTATSSFHILSNEADSVKGMELGELTMTTTTTEQERSAAFVFFKTRYDALVVSEVLQSSNPMLWVTDLAPEPHDVYWKNLNIPYRQLWIRKIATLVGAVAFMFVFLIPVTFIQGLTQLVQLSHAFPFLRGILSK…
AtDDP6	AT1G62320	MATLADIGLAAAINILSALIFLLLFAILRIQPFNDRVYFPKWYLKGVRSSPVNSGAFVSKIMNLDFRSYVRFLNWMPDALKMPEPELIDHAGLDSAVYLRIYLIGLKIFGPIALLSWSILVPVNWTSDGLQLAKLRNVTSSNIDKLSISNVERGSDRFWAHLVMAYAFTFWTCYVLMKEYEKIAAMRLSFLQSEKRRADQFTVLVRNVPPDSDESISENVQHFFLVNHPDHYLTHQVVYNANELAKLVEDKKKMQNWLDYYQLKYTRNKEQRPRMGFLGLWGKKVDAMDHYTAEIEKLSEQIMEERKRIKKDDKSVMQAAFVSFKTRWGAAVCAQTQQTKNPTEWLTEWAPEAREMYWPNLAMPYVSLTVRRFVMHIAFFFLTFFFIIPIAFVQSLASI…
AtDDP7	AT1G69450	MLLSALLMSVGINSCLCVLLFILYSVLRKQPRNYEVFLPRRLANGTYKRRRNKVARYIPSLKWIWKSWRPTEKELMESSGLDGVVFMRMITFSLKVFLFAGIIGVFVLLPVNCFGDQLTVIDYADWSANSLDLFSVANLKVRSQWLWVHFGAIYLVTVFVCCLLYFEFRYIALKRIEHFYSSKPKPEQFTILVRNIPSSDGSSVSDTVDRFFGENHSSTYFSHVVIHRTSKLRSVVDKAKKLYKEVKHKKPVKKTPMRFFSRKDNTEGHYESVLQEMEQNIRLGQAEVSAPGKEVRAAFVSFKSRYGAATALHMPQSINPTYWLTEPAPEPHDVHWPFFSASFMQKWLAKILVVFACLLLTILFLVPVVLVQGLTNLPALEFMFPFLSLILSMKVVSQI…
AtDDP8	AT3G01100	MLLSALLTSVGINLGLCFLFFTLYSILRKQPSNVTVYGPRLVKKDGKSQQSNEFNLERLLPTAGWVKRALEPTNDEILSNLGLDALVFIRVFVFSIRVFSFASVVGIFILLPVNYMGTEFEEFFDLPKKSMDNFSISNVNDGSNKLWIHFCAIYIFTAVVCSLLYYEHKYILTKRIAHLYSSKPQPQEFTVLVSGVPLVSGNSISETVENFFREYHSSSYLSHIVVHRTDKLKVLMNDAEKLYKKLTRVKSGSISRQKSRWGGFLGMFGNNVDVVDHYQKKLDKLEDDMRLKQSLLAGEEVPAAFVSFRTRHGAAIATNIQQGIDPTQWLTEAAPEPEDVHWPFFTASFVRRWISNVVVLVAFVALLILYIVPVVLVQGLANLHQLETWFPFLKGILNM…
AtDDP9	AT3G21620	MATLTDIGVAATINILTAFAFFIAFAILRLQPVNDRVYFPKWYLKGLRSSPIKTGGFASKFVNLDFRSYIRFLNWMPQALRMPEPELIDHAGLDSVVYLRIYLLGLKIFFPIACIAFTVMVPVNWTNSTLDQLKNLTFSDIDKLSISNIPTGSSRFWVHLCMAYVITFWTCFVLQREYKHIASMRLQFLASEHRRPDQFTVLVRNIPPDPDESVSELVEHFFKVNHPDYYLTYQAVYNANKLSELVQKRMKLQNWLDYYQNKHSRNPSKRPLIKIGFLGCWGEEVDAIDHYIEKIEGLTRKISEEKETVMSSTKSLVPAAFVSFKKRWGAVVCSQTQQSRNPTEWLTEWAPEPRDIYWDNLALPYVQLTIRRLVIAVAFFFLTFFFMIPIAFVQTLANI…
AtDDP10	AT3G54510	MTPESLLASASINIGLAVVALWLFSVLKKQPRNAVVYYARRLSDRHHHRPLSLHSSLCLPRFLPSVAWIPRAFRVPEDEILSRHGLDALVLIRLFKFGIRFFLMCSLLGASLLLPVDYYNESDLPTRREYSMDAFTISNITRGSNKLWVHFSCLWCISFYALFLLHKEYKEILVIRLQQMKELRHRADQFTVLVRQVPLCPEHNTRGCAVDHFFSKHHRFSYHSHQMLYDGRDLEYLLGKQKKLKKELEDKRHTEILSNGSQEHKQISTSEEKLREITHMIYHLQSETMLREKELPVAFVTFKSRRNAALAAQTQQHSNPLELITEMAPEPRDVSWRNLAIPQKILPLNKIGVILAAALLTIFFAIPVTAVQGIAKYEKLKKWFPPAMAIEFIPGLSSV…
AtDDP11	AT4G02900	MASVQDIGLSAAINLLSAFAFLFAFAMLRLQPVNDRVYFPKWYLKGIRGSPTRSRGIMTRFVNLDWTTYVKFLNWMPAALQMPEPELIEHAGLDSAVYIRIYLLGLKMFVPITLLAFGVLVPVNWTGETLENIDDLTFSNVDKLSISNVPPGSPRFWAHITMTYVITFWTCYILYMEYKAVANMRLRHLAAESRRPDQLTVLVRNVPPDPDESVNEHVEHFFCVNHPDHYLCHQVVYNANDLAKLVAQRKAMQNWLTYYENKFERKPSSRPTTKTGYGGFWGTTVDAIDFYTSKMDILAEQEAVEREKIMNDPKAIMPAAFVSFRSRWGTAVCAQTQQCHNPTIWLTEWAPEPRDVFWDNLAIPYVELSIRRLLTTVALFFLIFCFMIPIAFVQSLANL…
AtDDP12	AT4G04340	MATLKDIGVSAGINILTAFIFFIIFAFLRLQPFNDRVYFSKWYLRGLRSSPASGGGFAGRFVNLELRSYLKFLHWMPEALKMPERELIDHAGLDSVVYLRIYWLGLKIFAPIAMLAWAVLVPVNWTNNELELAKHFKNVTSSDIDKLTISNIPEGSNRFWAHIIMAYAFTIWTCYMLMKEYETVANMRLQFLASEGRRPDQFTVLVRNVPPDPDETVSELVEHFFLVNHPDNYLTHQVVCNANKLADLVSKKTKLQNWLDYYQLKYTRNNSQIRPITKLGCLGLCGQKVDAIEHYIAEVDKTSKEIAEERENVVNDQKSVMPASFVSFKTRWAAAVCAQTTQTRNPTEWLTEWAAEPRDIYWPNLAIPYVSLTVRRLVMNVAFFFLTFFFIIPIAFVQS…
AtDDP13	AT4G15430	MATINDIGVAAAINIVTAFAFLLAFAIFRIQPVNDRVYFPKWYLKGLRSSSIQTGGFGSKFINLDFRSYIRFLNWMPEALKMPEPELVDHAGLDSVVYLRIYLLGLKIFFPIACVAFTTMVPVNWTNKGLDRLRHSNISFSDIDKLSLSNIPNGSPRFWVHLCMAYAITFWTCFILKREYQNIALMRLQFLANDQRRPNQFTVLVRNIPADPHESICELVEHFFKVNHPDHYLTFQAVHDATKLSELVLTRKQMQNLLDYNINKHMRNLSNRPVIKMGFLGCCGEEADGIKYYTSVVEGLTREISEEKQRLRTGTKSIVPAAFVSFKSRWGAAVCAQTQQTRNPTEWLTEWAAEPRDIYYDNLALPYVDLKIRRLIVGVAYFFLTFFFMIPIAFVQSLA…
AtDDP14	AT4G22120	MATLQDIGVSAGINILSAFVFFIIFAVLRLQPFNDRVYFSKWYLKGLRSSPARGGAFAQRFVNLDFRSYMKFLNWMPEALKMPEPELIDHAGLDSVVYLRIYWLGLKIFTPIAVLAWAVLVPVNWTNNTLEMAKQLRNVTSSDIDKLSVSNIPEYSMRFWTHIVMAYAFTIWTCYVLMKEYETIANMRLQFVASEARRPDQFTVLVRNVPPDADESVSELVEHFFLVNHPDHYLTHQVVCNANKLADLVKKKKKLQNWLDYYQLKYARNNSQRIMVKLGFLGLWGQKVDAIEHYIAEIDKISKEISKEREEVVNDPKAIMPAAFVSFKTRWAAAVCAQTQQTRNPTQWLTEWAPEPRDVFWSNLAIPYVSLTVRRLIMHVAFFFLTFFFIVPIAFVQSL…
AtDDP15	AT4G35870	MNRNFSPAAMPPISSMTIDNSFSPPPSSGDLPEIPDAWYGNIQYLLNISVIGLLCCVSIFLFVKLRSDHRRMPGPSALFSKLLAVWKATCREIARHCGADAAQFLLIEGGSFVLLFSIAVLAVSVMLPLNLYAGTALLSDELSKTMITHIQKGSALLWLHFVFVVIVVVISHFGIAAIEARLKFTRFRDGNGNISDPNANSTAVFTIMVQGLPKNLGSDRVEFEDCFRLKYPGKVYKFIVPMDLCALDDLATELVRVRDEITWLVAKMDSRLLPDEYENVGDNGLVFCVCSLWVRVKVLWSQITERFGFTDDEKLRKLQELRADLESQLAAYKEGRAQGAGVAFVMFKDVYTANKAVQDFRNERSRRTGKFFSVTELRLQRNQWKVDRAPLATDIYWNH…
SlDDP1	Solyc01g068500	MKLESVVVSAAINFGLAIFILSLFALLKKQPFYASIYYARRLYLGHRNLPDSEHSVFTFRRLLPEIDWIFRAVRVTEEEILQNCGLDVLVFVRLFKFGIRFFLVCSIVGLLVLLPLNYTGSTGPNTSSHSMDAFTISNISRGSDRLWVHFSFLCFVSCYGMYLLYKEYNDIFIKRIQQICNRRCEPEQFTILVREIPFCNEHKIRGCNVDHFFSKHHPYSYQSFEILYDGKHLDKLLAKSLTKKIEDLRHLSSLKKHSRYDAKIEQLEDMLQTLGREIRRVQCRITIEQKELPVAFVTFSSRWGAVLAAQSQQHTNPLLWITEMAPEPRDVIWQNLAIQYRHLPLYRIVILVAASLLTIFFVLPVTAVQGIAKYERLKKWFPPAMAVDLIPGLRSIVTG…
SlDDP2	Solyc02g036260	MPELELIDHAGLDSAVYLRIYLLGLKIFIPITLLAFAVLAPVNWTNKTLKKSGLTYSAIDKISISNVPLGSERFWAHILMAYVSTVWTCYVLQKEYAKVADMRLQFLASAERRPDQFTVLVRNVPPDTDESVSESVEHFFLVNTDHYLTNQVVYNANKLAKLVKEKNSKQNWLDYYNLKYSRNKSKRPMMKTRFLGLCGEKVDAINHQTAEVERLSKEIAAERERVKNDPKSIMPVAFVSFKTRWAAAICAQTQQSRNPTLWLTDWAPEPRDVYWKNLAIPYVYLTVRRLIIGVAFFFLTFFFMIPITFVQTLASIEGIRKIAPFLKVIIDISFVKSFIQGFLPGIALKIFLIVLPRILMLMSKFEGWGSISALERKAASKYYIFNFVNVFLGSIIAGA…
SlDDP3	Solyc02g081030	MPEPELIDHAGLDSAVYLRIYLLGLKIFVPITLLAWAILVPVNWTNSTLTKSDFTYSDIDKLSISNVPLGSLRFWTHIVMAYAFSFWTCYVLKTEYAKVAAMRLQFVASEKRRPDQYTVLVRNVPPDADESVSECVEHFFLVNHQDHYLMHQGVYNANKLAKLVKEKKSKQNWLDYYQLKYSRDQSKRPMMKTGFLGCFGAKVDAIEHQIAEIERLTKEIAEEKQRVEKDPKSTMPASFVSFKSRWGAAVCAQTQQSRNPTLWLTEWAPEPRDVFWDNLAIPYVSLTIRKLIIAVAFFFLTFFFMIPIAFVQTLASLEGIRKKAPFLKVIIDEPFIKAFIQGFLPGIALKIFLIFLPTILMMMSKFEGWLSISALERKSASKYYIFTIVNVFLGNIIAG…
SlDDP4	Solyc02g083430	MIQSSFSADSPSMAANSTFSPPPAAGDGDFNYDVAWYGNIQYLLNISAIGALTCLLIFIFGKLRSDHRRMPGPTAIVSKLLAAWHATGVEIARHCGADAAQYLLIEGGSSALLLFLALLSLAVMLPLNIYAGKAPMADQFSKTTINHIEKGSPLLWIHFIFVVIVVVLVHYGISEIQERLKITRLRDGYGNPSNSGTNVSAIFSIMVQGVPKTLGFDKTPLVEYFQHKYPGKVYRVVVPMDLCALDDLATELVKVREDISKLVSRIELRGYLNEGEEDEYNNDSVNGRGLLERLCFLWRKAKDTWYHVVDQLGFSDEERLRKLQELRADLEMEMASYKEGRARGAGVAFVVFKDVFTANKAVQDLRNEKRRRYGRFFSVIELQLQRNQWKVERAPLATD…
SlDDP5	Solyc02g088300	MILSALLTSVGINLGLCFLFFTLYSILRKQPGNAEVYAPRLVAEGRSQQISNFNLERLLPSAGWVTRAWRPSEAELLANSGLDAVVFMRIFIFSAKVFTFAVIVGIFILLPINYMGNQLSLDLFDLPNKSLESFTISNVDDGSNRLWIHFSAVYIFTAVVCYLLYIEYDYISSKRVSYFCSSKPHPHQFTILVRSIPASSGRSYSETVESFFSEYYPATYLSHWVVRRASKLQGLIKNSKRLYRRLVNLKSANHDRERFGRAGFMGLFGQRVDLLDHYEKKLEVIEDNVRAEQSSSLGKEVGAAFVSFRTRFAAASATHMQQGVNPTQWVTEPAPDPEDVYWPFFSASFLKRWISNLVVVVACVLLTVLFLIPVLIVQGLTHLEQLEIWFPFLKGLLRI…
SlDDP6	Solyc04g077400	MKLAALLTSAGINTAVSVVLFSLYSVLRKQPSFVNVYFGAKIAQVRSRQQDAFRFDRFVPSPSWILKAWETSDEEICATGGLDAVVFVRMIVFSFRIFSIAAIVCNFLVLPLNYFGKEMQRHQIPAETLEVFTIANVEEGSRWLWAHCLALYLVSCCACFLLYLEYKSISRMRLAYFTSSMSNPSYFTVLVRAIPWSREESYSGTVARFFTNYYASSFLSHQIVYRSGSVQKLVTDAGKVCKMLKLAPRELHIGSNSMRCGLCGTSTPFSMLPMDADDDQGRSDFGGSDLSKKESAAALVFFRTRYAALVASQSLQSRNPMSWVTNLSPEPGDMYWSNICVPYRLLWIRKVAILVASMALVAFFIVPVSLTQGLVHLDKLQKTFPFLRGVLKRKAMSQL…
SlDDP7	Solyc06g084330	MASVKDISVSAVINLISALVFLLAFAIARLQPINDRVYFPKWYLKGIRASPRSSGSYVNKFVNLDFRTYIRFLNWMPAALKMPEQELISHAGLDSAVYIRMYLLGLKIFVPITLLSFAVLVPVNWTCGETLHHIEDLTFSNIDKLSISNVPSGSKRLWAHVVMAYVYTLWTLYILYKEYKKISTMRLDFLASEKRRPDQFTVLVRNVPPDPDESVSKHVEHFFRVNHSDHYLTQQVVYNANKLAKLVEKKKSYHNWLTYYQTKNERNPEKKQKIKTGFWGLWGKSVDAIDYYTTEIEKLTKEEAEEREKVKSEPNAIVSAAFVSFNSRWGAAVCAQTQQSRNSTIWLTEWAPEPRDVYWDNLSIPYIQLSLRRLLMAVALFFLTFFFMIPIGFVQAFAS…
SlDDP8	Solyc07g048110	MTFRGSACVMRSLVSFHALSMKFRPFFSEMATLSDIGVAAAINILSACIFLIAFAFLRIQPVNDRVYFPKWYLKGLRGSPLHSGTIVNKFVNLDFRAYLKFLNWMPAALQMPEPELIEHAGLDSAVYLRIYLIGLKIFVPIAFIAFSVMVPVNWTNHTLERLDLAYSDLDKLSISNIPSGSQRFWTHLVMAYIFTFWTCYVLKREYEIIASMRLHFLASERRRPDQFTVLVKNVPPDPDESVSELVEHFFMVNHQDHYLTHQVVYNANRLTALVNEKKKKQNWLDYYQLKYTRNHSKRPTSKTGFLGLCGKTVDAIDFNSSEIERLSKEISDERMNIIGSTKYIMPAAFVSFRTRWAAAVCAQTQQARNPTLWLTEWAPEPRDVYWDNLAIPYVSLSIR…
SlDDP9	Solyc08g023440	MDFPSFLTSLATSFILFVILMFLFTWLSRKSGNAEVYYPNRILKGMNPVEGGYMTRNPFAWMREAISSSETDIINMSGVDTAVYFVFLATALGIFVFSGIVLLPVLLPVAATDHTIRTVNTTSKGTFNELDKLSMGQVGNSGARLWAFIVATYWVSIVSYLFLWRAYKHVAELRAKALMSPEVRADQFAILVRDIPSVSESQSRKEQIDSYFSAIYPETFYRSMVVTDNKKVNKIYEELEGYKKKLERAEAIYAESKNTKPDALKPSHKTGFLGIIGEKVDSIEFYNDKIKELIEKLEAEQKVTLKEKQQSSALVFFNSRVAAASASQNLHAPIVDTWTVIDAPEPRQLIWTNLSKKFYERIIRQYVVYAVVFLTIFFYIIPIGFISALTTLDNLVKLF…
SlDDP10	Solyc08g076310	MATLSDIGVSAIINILGAFAFLLAFALLRLQPINDRVYFPKWYINGKRSAPRHVGNFVGKFVNLNFKTYLTFLNWMPQAMQMSEAQIIEHAGLDSAVFLRIYTLGLKIFLPTALVALLVLIPVNVSDGILFFLSKDLVVSDIDKLSISNIKPKSLKFFVHIAMEYFFTFWTCFMLYKEYGRVATMRLKFLASQDRHAEQFTVLVRNVPYESKRTITDSVENFFKKNHPDHYLCHQAVYNANKFAKLVRRRGRLQNWLDYYQLKFERNPEKRPLTKKGFLGLWGERVDSIEYYKQQLKEFDRRLTMERESILKDSKSIMPAAFVSFNSRCGAAVCAQTQQSKNPTLWLTNWAPEPRDIYWRNLSISFFSLTLRKLLISVAVFALVFFYMIPIAFVQSLAN…
SlDDP11	Solyc09g064810	MASSEDIILSAVLNLLSAFAFLVAFAILRLQPMNDRVYFSKWYLKGIRASPRTSGTFMKKFVNLDCRTYLRFLNWMPAALRMPEPELIDHAGLDSAVYIRIYLLGLKIFVPLALLSFAVLVPVNWSGKSLEKTEGLTFSAIDKLSISNVPDASKRFWAHLVVAYVVTFWTCYVLYKEYHIITTMRLQFLASENRRPDQFTVLVRNVPPDPDESVSEHVEHFFCVNHPDHYLTHQVVYNANNLAKLVEKKKSYKNWLTYYQTKYERNPKIKPKTKTGVWGLWGKTVDAIDYYTTEIEKLSKEETIEREKVMSDPKAIVPAAFVSFKSRWGAAVCAQTQQSSNPTIWLTQWAPEPRDVYWNNLSIPFVELNIRKLLMTVAFFFLTFFFMIPIAFVQSLASI…
SlDDP12	Solyc12g088230	MKLSALLTSAGVNIAVCVVLLILYSLLRKQPTFVNVYFSQRFARVRTRQLGGFNFERFVPSPSWILKAWEASDDEIVAAGGLDAFVLVRMIVFSVRIFSIATTLGLFLVVPLNYFGQDIKRQRIPAESLELFTIVNVEPGSRWFWVHCLALYIISCSACLLLYSEYKSISKKRLAYFSSSLSRPCYFTVLVRSIPKSKEESYSQTLEKFFMNYYGSSYLSHQIVYRSGYVQKLLTDAEGVFRMLKTTQKELYAGSNFMICGICGGATSSFNMITNECDRDKGRDDCDGSDLRKKESAAALVFFRNRYAALVASQGLQSLNPMSWVTDLAPEPDDMYWSNICVPYRLLWIRKIALLVASILFVAFFLVPVSLTQSLVHLDKLQKTFPFLRGFLKRSGVTQ…
